# Supplementary material for: Nematocyst sequestration within the family Fionidae (Gastropoda: Nudibranchia) considering ecological properties and evolution
Source: Front Zool. 2022 Nov 16;19:29. doi: 10.1186/s12983-022-00474-9 (PMC9670572; doi:10.1186/s12983-022-00474-9)
Supplement: Supplementary file 2 — Additional file 2. Table S2. Specimens used for molecular analysis. Voucher numbers and GenBank accession numbers are given [file 12983_2022_474_MOESM2_ESM.xlsx]

## Sheet: Fionidae_cnidosacs_fin
Species	voucher	COI	16S	H3
Tritonia plebeia	ZMMUOp572	KX788134	KX788122	-
Abronica abronia	CASIZ174485	KY128917	KY128712	KY128504
Abronica abronia	CASIZ179463a	KY128918	KY128713	KY128505
Abronica abronia	CASIZ179463c	KY128920	KY128715	KY128507
Aeolidia filomenae	MNCN1505 74474	KU160596	KU160570	KU160608
Aeolidia filomenae	MNCN1505 74477	KU160588	KU160562	KU160606
Aeolidia loui	CASIZ173369	KY128974	KY128766	KY128561
Aeolidia loui	MNCN1505 74483	KU160591	KU160565	KU160607
Aeolidia papillosa	CASIZ187760	JQ997039	JQ996834	JQ996935
Aeolidia papillosa	MNCN1505 65212	KF317850	KF317838	KF317861
Aeolidia papillosa	ZMMUOp559	KX758257	KX758252	KX758261
Antiopella barbarensis	SRR1950942	KX889737	MK100975	-
Apata cf. pricei	CASIZ114776	KY129060	KY128851	KY128645
Apata pricei	ZMMUOp533	MF523386	MF523413	MF523311
Babakina anadoni	MNCN1505 46704	HQ616767	HQ616730	HQ616796
Babakina festiva	CASIZ182205	-	HQ616736	HQ616802
Babakina indopacifica	CASIZ177458	HM162754	HM162678	HM162587
Baenopsis baetica	MNCN1505 53699	HQ616755	HQ616718	HQ616784
Bohuslania matsmichaeli	ZMMUOp600	MG323542	MG323548	MG323563
Bohuslania matsmichaeli	ZMMUOp601	MG323541	MG323547	MG323562
Bonisa nakaza	CASIZ176146	HM162746	HM162670	HM162579
Calma glaucoides	GnM9091	KY128914	KY128706	-
Calma glaucoides	GnM9030	KY128913	KY128705	-
Calma glaucoides	ZMMUOp603	MG323544	MG323550	MG323565
Calma gobioophaga	408	HG810895	HG810889	-
Calma gobioophaga	409	HG810896	HG810890	-
Calmella cavolini	ZMMUOp485	MF523319	MF523448	MF523245
Catriona aurantia	ZMMUOp545	KY985467	MF523458	MG386404
Catriona cf. maua	CASIZ179403	KY128905	KY128697	KY128492
Catriona columbiana	CASIZ185195	KY128906	KY128698	KY128493
Catriona columbiana	SRR1950949	KX889724	MK100946	-
Catriona gymnota	CASIZ184182	KY128907	KY128699	KY128494
Catriona gymnota	CASIZ184188	KY128907	KY128699	KY128495
Catriona sp. A	CASIZ185133	KY128909	KY128701	KY128496
Catriona sp. B	ZSMMol20090736	JQ997024	JQ996819	JQ996918
Cerberilla mosslandica	ZMMUOp661	MN850075	MN850067	MN850051
Coryphella verrucosa	ZMMUOp521	MF523375	MF523421	MF523300
Cratena pilata	CASIZ184187	GQ292053	KY128709	KY128502
Cumanotus beaumonti	ZMMUOp663	MN850076	MN850068	MN850052
Cuthona caerulea	CASIZ185199	KY128922	KY128922	KY128510
Cuthona caerulea	GNM9099	KY128911	KY128703	KY128498
Cuthona cf. speciosa	CASIZ176952	KY128923	KY128718	KY128511
Cuthona cocoachroma	CASIZ179469	KY128924	KY128719	KY128512
Cuthona cocoachroma	CASIZ181307a	KY128926	KY128721	KY128514
Cuthona cocoachroma	CASIZ181307c	KY128928	KY128723	KY128516
Cuthona cocoachroma	CASIZ181307d	KY128929	KY128724	KY128517
Cuthona cocoachroma	CASIZ181307e	KY128930	KY128725	KY128518
Cuthona columbiana	11BFMOL 0064	KF643448	-	-
Cuthona concinna	CASIZ181522b	KY128932	KY128727	KY128520
Cuthona concinna	CASIZ182701	KY128933	KY128728	KY128521
Cuthona concinna	CASIZ182702	KY128934	KY128729	KY128522
Cuthona concinna	CASIZ183926	KY128935	KY128730	KY128523
Cuthona concinna	CASIZ183932	KY128936	KY128731	KY128524
Cuthona divae	CASIZ174482	KY128938	KY128733	KY128526
Cuthona divae	CASIZ174495	KY128939	KY128734	KY128527
Cuthona divae	CASIZ179464a	KY128940	KY128735	KY128528
Cuthona divae	CASIZ179477	KY128944	KY128739	KY128532
Cuthona flavovulta	CASIZ174479	KY128947	KY128742	KY128535
Cuthona flavovulta	CASIZ179468	KY128948	KY128743	KY128536
Cuthona flavovulta	CASIZ179484	KY128949	KY128744	KY128537
Cuthona flavovulta	CASIZ181132	KY128950	KY128745	KY128538
Cuthona foliata	GNM9100	KY128912	KY128704	KY128499
Cuthona hermitophila	AC14 10	KY128962	KY128755	KY128549
Cuthona hermitophila	AC22 14	KY128964	KY128756	KY128551
Cuthona hermitophila	WS3437	KY128965	KY128757	KY128552
Cuthona lagunae	CASIZ175583	KY128955	KY128748	KY128542
Cuthona lagunae	CASIZ179465b	KY128957	KY128750	KY128544
Cuthona lagunae	CASIZ179465c	KY128958	KY128751	KY128545
Cuthona lagunae	CASIZ179465d	KY128959	KY128752	KY128546
Cuthona lagunae	CASIZ179465e	KY128960	KY128753	KY128547
Cuthona nana	CASIZ174478	KY128937	KY128732	KY128525
Cuthona nana	CASIZ174495	KY128939	KY128734	KY128527
Cuthona nana	CASIZ179464b	KY128941	KY128736	KY128528
Cuthona nana	CASIZ179470a	KY128940	KY128735	KY128529
Cuthona nana	CASIZ179483	KY128945	KY128740	KY128533
Cuthona nana	CASIZ181316	KY128946	KY128741	KY128534
Cuthona nana	GNM9101	KY128915	KY128708	KY128501
Cuthona nana	ZMMU:Op522	MF523376	MF523397	MF523301
Cuthona poritophages	CASIZ177737	KY128968	KY128759	KY128554
Cuthona poritophages	CASIZ177738	KY128969	KY128760	KY128555
Cuthona purpureoanulata	CASIZ177607	KY128970	KY128762	KY128557
Cuthona purpureoanulata	CASIZ181296	KY128971	KY128763	KY128558
Cuthona sibogae	CASIZ177489	KY128975	KY128767	KY128562
Cuthona sp10	CASIZ176732	KY128976	KY128768	KY128563
Cuthona sp10	CASIZ177583	KY128977	KY128769	KY128564
Cuthona sp12	CASIZ176733	KY128978	KY128770	KY128565
Cuthona sp15	CASIZ181254	KY128980	KY128772	KY128567
Cuthona sp17	CASIZ177725	KY128981	KY128773	KY128568
Cuthona sp19	CASIZ177316	KY128982	KY128774	KY128569
Cuthona sp19	CASIZ177722	KY128983	KY128775	KY128570
Cuthona sp29	CASIZ180395	KY128984	KY128776	KY128571
Cuthona sp2	CASIZ177293	KY128985	KY128777	KY128572
Cuthona sp2	CASIZ177389	KY128986	KY128778	KY128573
Cuthona sp2	CASIZ178436	KY128987	KY128779	KY128574
Cuthona sp6	CASIZ177350	KY128988	KY128780	KY128575
Cuthona sp6	CASIZ177353	KY128989	KY128781	KY128576
Cuthona sp6	CASIZ177417	KY128990	KY128782	KY128577
Cuthona sp7	CASIZ179946	KY128991	KY128783	KY128578
Cuthona spD	CASIZ176796	KY128979	KY128771	KY128566
Cuthona sp. 35	LC2013 CASIZ186436	JQ997026	JQ996820	JQ996921
Cuthona sp. 8	CCS 2010	GQ292073	-	-
Cuthona sp. A	LC2013 CASIZ186435	JQ997019	JQ996814	JQ996913
Cuthona sp.	CASIZ177747	KY128992	KY128784	KY128579
Cuthona sp.	CASIZ180404	KY128993	KY128785	KY128580
Cuthona sp.	CASIZ181244	KY128994	KY128786	KY128581
Cuthona sp.	MIMB42232	MZ711324	-	-
Cuthona speciosa	CASIZ176185	KY128995	KY128787	KY128582
Cuthona speciosa	CASIZ176913	KY128996	KY128788	KY128583
Cuthona speciosa	CASIZ176914	KY128997	KY128789	KY128584
Cuthona speciosa	CASIZ176954	KY128998	KY128790	KY128585
Cuthona yamasui	CASIZ176737	KY128999	KY128791	KY128586
Cuthona yamasui	CASIZ176739a	KY129000	KY128792	KY128587
Cuthona yamasui	CASIZ176739b	KY129001	KY128793	KY128588
Cuthona yamasui	CASIZ177469	KY129002	KY128794	KY128589
Cuthona yamasui	CASIZ177552	KY129003	KY128795	KY128590
Cuthona yamasui	CASIZ177553	KY129004	KY128796	KY128591
Cuthona yamasui	CASIZ177554	KY129005	KY128797	KY128592
Cuthona yamasui	CASIZ181298	KY129006	KY128798	KY128593
Cuthonella abyssicola	kryos ZMMU Op727	MW150847	MW158728	MW158323
Cuthonella ainu	ZMMU Op618	MW150866	MW158746	MW158334
Cuthonella benedykti	ZMMU Op194	MW150867	MW158747	MW158322
Cuthonella cocoachroma	CASIZ179471	KY128925	KY128720	KY128513
Cuthonella cocoachroma	CASIZ181307b	KY128927	KY128722	KY128515
Cuthonella cocoachroma	CASIZ185193	KY128931	KY128726	KY128519
Cuthonella concinna	GNM8866	MG323543	MG323549	MG323564
Cuthonella concinna	ZMMUOp523	MF523377	MF523459	KY128612
Cuthonella concinna	bellatula ZMMU Op728	MW150848	MW158729	-
Cuthonella concinna	bellatula ZMMU Op729	MW150849	MW158730	-
Cuthonella concinna	KM452	MW150851	MW158732	MW158327
Cuthonella concinna	KM453	MW150852	MW158733	MW158328
Cuthonella concinna	KM616	MW150853	MW158734	-
Cuthonella concinna	KM767	MW150854	-	-
Cuthonella denbei	ZMMU Op673	MW150868	MW158748	MW158331
Cuthonella denbei	ZMMU Op674	MW150869	MW158749	MW158332
Cuthonella denbei	ZMMU Op730	MW150870	-	-
Cuthonella georgstelleri	ZMMU Op670	MW150861	MW158741	MW158330
Cuthonella georgstelleri	ZMMU Op672	MW150860	MW158740	MW158329
Cuthonella georgstelleri	ZMMU Op731	MW150862	MW158742	-
Cuthonella hiemalis	WS3439	KY129008	KY128800	KY128596
Cuthonella hiemalis	ZMMUOp186	MG323545	MG323551	-
Cuthonella osyoro	ZMMU Op606	MW150855	MW158735	MW158325
Cuthonella punicea	KM765	MW150857	MW158737	-
Cuthonella punicea	KM766	MW150858	MW158738	MW158337
Cuthonella sandrae	ZMMU Op671	MW150863	MW158743	MW158333
Cuthonella soboli	ZMMUOp524	MF523378	MF523457	MF523303
Cuthonella soboli	ZMMUOp604	MG323546	MG323552	MG323566
Cuthonella soboli	ZMMU Op605	MW150859	MW158739	MW158324
Cuthonella vasentsovichi	ZMMU Op738	MW150864	MW158744	MW158335
Cuthonella vasentsovichi	ZMMU Op739	MW150865	MW158745	MW158336
Dendronotus dalli	ZMMUOp295	KM397001	KM397083	KM397094
Dendronotus dalli	ZMMUOp330	KM396999	KM397081	KM397102
Dendronotus dalli	ZMMUOp331	KM397000	KM397082	KM397103
Dendronotus europaeus	ZMMUOp583	KY391828	KY391847	-
Dendronotus frondosus	W204	KT031820	MN160318	MN138220
Dendronotus frondosus	ZMMUOp380	KM396976	KM397056	KM397111
Dendronotus frondosus	ZMMUOp382	KM396977	KM397050	KM397112
Dendronotus lacteus	ZMMUOp335	KM396973	KM397057	KM397105
Dendronotus lacteus	ZMMUOp383	KM396971	KM397054	KM397114
Dendronotus lacteus	ZMMUOp587	KY391838	KY391851	-
Dendronotus niveus	ws1102	KC660036	KC611292	KC660052
Dendronotus primorjensis	WS2894	MN138342	MN138108	MN138260
Dendronotus primorjensis	WS2895	MN138343	MN138109	MN138261
Dendronotus robustus	ZMMUOp391	KM396970	KM397053	KM397120
Dendronotus rufus	LACM174861	KX058084	GU339191	HQ267091
Dendronotus rufus	LACM174864	MN138345	MN138111	MN138272
Dendronotus venustus	CPIC-00699	MN138361	MN138127	MN138288
Dendronotus venustus	CPIC-01101	MN138362	MN138128	MN138289
Diaphoreolis lagunae	CASIZ179465a	KY128956	KY128749	KY128543
Diaphoreolis viridis	GnM9103	KY129027	KY128818	KY128613
Diaphoreolis viridis	ZMMUOp537	MG266028		MG266029
Eubranchus alexeii	WS3432	KY128900	KY128692	KY128487
Eubranchus alexeii	WS3433	KY128901	KY128693	KY128488
Eubranchus alexeii	WS3434	KY128902	KY128694	KY128489
Eubranchus andra	GNM9266	KY513665	KY513643	KY513684
Eubranchus andra	GNM9272	KY513670	KY513648	KY513689
Eubranchus andra	GNM9292	KY513678	KY513657	-
Eubranchus andra	GNM9293	KY513679	KY513658	KY513699
Eubranchus andra	GNM9295	KY513675	KY513654	-
Eubranchus andra	GNM9716	MN868695	MN865237	-
Eubranchus andra	GNM9717	MN868693	MN865235	-
Eubranchus andra	GNM9720	MN868694	MN865236	-
Eubranchus andra	ZMMUOp701	MN868677	MN865221	MN862685
Eubranchus andra	ZMMUOp703	MN868679	MN865223	MN862686
Eubranchus exiguus	GB	AF249792	AF249246	-
Eubranchus exiguus	GNM9092	KY129029	KY128820	KY128615
Eubranchus exiguus	WS3456	KY129067	KY128859	KY128652
Eubranchus farrani	GNM9093	KY129028	KY128819	KY128614
Eubranchus farrani	GNM9267	KY513666	KY513644	KY513685
Eubranchus farrani	GNM9268	MN868687	MN865229	MN862674
Eubranchus farrani	GNM9269	KY513668	KY513646	KY513687
Eubranchus farrani	GNM9270	KY513669	KY513647	KY513688
Eubranchus farrani	GNM9273	KY513671	KY513649	KY513690
Eubranchus farrani	GNM9278	KY513672	KY513651	KY513693
Eubranchus farrani	GNM9279	KY513673	KY513652	KY513694
Eubranchus farrani	GNM9296	KY513676	KY513655	KY513696
Eubranchus farrani	GNM9298	KY513677	-	KY513698
Eubranchus farrani	ZMMUOp704	MN868685	MN865228	MN862687
Eubranchus farrani	ZMMUOp705	MN868686	-	MN862688
Eubranchus linensis	GNM9392	MN868684	-	MN862677
Eubranchus linensis	ZMMUOp706	MN868682	MN865226	MN862689
Eubranchus linensis	ZMMUOp707	MN868683	MN865227	-
Eubranchus malakhovi	MIMB 42222	MZ662938	MZ663975	MZ670126
Eubranchus malakhovi	MIMB 42223	MZ662939	MZ663976	MZ670127
Eubranchus malakhovi	MIMB 42225	MZ662940	MZ663977	MZ670129
Eubranchus malakhovi	MIMB 42228	MZ662941	MZ663980	MZ670131
Eubranchus mandapamensis	CASIZ177750a	KY129035	KY128826	KY128621
Eubranchus mandapamensis	CASIZ177750b	KY129036	KY128827	KY128622
Eubranchus odhneri	MIMB 42213	MZ662934	MZ663968	-
Eubranchus odhneri	MIMB 42217	MZ662935	MZ663969	MZ670119
Eubranchus odhneri	WS3435	KY128903	KY128695	KY128490
Eubranchus odhneri	ZMMUOp484	MF523318	MF523396	MF523244
Amphorina pallida (Alder & Hancock, 1842)	ZMMUOp708	MN868688	MN865230	MN862690
Amphorina pallida (Alder & Hancock, 1842)	ZMMUOp709	MN868689	MN865231	MN862691
Amphorina pallida (Alder & Hancock, 1842)	ZMMUOp710	MN868690	MN865232	MN862692
Amphorina pallida (Alder & Hancock, 1842)	ZMMUOp711	MN868691	MN865233	MN862693
Amphorina pallida (Alder & Hancock, 1842)	ZMMUOp712	MN868692	MN865234	MN862694
Amphorina pallida (Alder & Hancock, 1842)	GNM9094	KY129030	KY128821	KY128616
Amphorina pallida (Alder & Hancock, 1842)	WS3454	KY129033	KY128824	KY128619
Eubranchus rupium (Møller, 1842)	AC1720	KY129038	KY128829	KY128624
Eubranchus rupium (Møller, 1842)	CASIZ181133	KY129037	KY128828	KY128623
Eubranchus rupium (Møller, 1842)	CASIZ183925	KY129034	KY128825	KY128620
Eubranchus rupium (Møller, 1842)	CASIZ183929	KY129044	KY128835	KY128630
Eubranchus rupium (Møller, 1842)	GNM9095	KY129031	KY128822	KY128617
Eubranchus rupium (Møller, 1842)	WS3457	KY129068	KY128860	KY128653
Eubranchus rupium (Møller, 1842)	WS3458	KY129069	KY128861	KY128654
Eubranchus rupium (Møller, 1842)	WS3459	KY129070	KY128862	KY128655
Eubranchus rupium (Møller, 1842)	WS3460	KY129071	KY128858	KY128656
Eubranchus rupium (Møller, 1842)	WS3461	KY129072	KY128863	KY128657
Eubranchus rupium (Møller, 1842)	WS3462	KY129073	KY128864	KY128658
Eubranchus rustyus	A	KX889732	MK100958	-
Eubranchus sanjuanensis	GB	GQ292079	-	-
Eubranchus sp. 3	CASIZ181292a	KY129040	KY128831	KY128626
Eubranchus sp. 3	CASIZ181292b	KY129041	KY128832	KY128627
Eubranchus sp. 3	CASIZ181292c	KY129042	KY128833	KY128628
Eubranchus sp. 3	CASIZ181292d	KY129043	KY128834	KY128629
Eubranchus sp. A	AC1721	KY129039	KY128830	KY128625
Eubranchus tricolor	GNM9096	KY129032	KY128823	KY128618
Eubranchus tricolor	ZMMUOp525	MF523379	MF523399	MF523304
Amphorina viriola Korshunova et al., 2020	GNM9260	KY513660	KY513638	-
Amphorina viriola Korshunova et al., 2020	GNM9261	KY513661	KY513639	KY513681
Amphorina viriola Korshunova et al., 2020	GNM9262	MN868680	MN865224	MN862673
Amphorina viriola Korshunova et al., 2020	GNM9263	KY513662	KY513640	-
Amphorina viriola Korshunova et al., 2020	GNM9264	KY513663	KY513641	KY513682
Amphorina viriola Korshunova et al., 2020	GNM9265	KY513664	KY513642	KY513683
Amphorina viriola Korshunova et al., 2020	GNM9341	MN868681	MN865225	MN862675
Amphorina viriola Korshunova et al., 2020	GNM9360	MN868696	MN865238	MN862676
Amphorina viriola Korshunova et al., 2020	GNM9393	MN868697	MN865239	MN862678
Amphorina viriola Korshunova et al., 2020	GNM9936	MN868678	MN865222	MN862684
Facelina bostoniensis	CASIZ184184	KY129046	KY128837	KY128632
Favorinus branchialis	MNCN1505 53695	HQ616761	HQ616724	HQ616790
Favorinus elenalexiae	CASIZ178875	HM162755	HM162679	HM162588
Fiona pinnata	CASIZ088586	KU757491	KU757615	KU757600
Fiona pinnata	CASIZ179238	KY129047	KY128838	KY128486
Fiona pinnata	MCNCN ADN51997	JX087558	JX087492	JX087628
Flabellina affinis	MNCN1505 53696	HQ616753	HQ616716	HQ616782
Flabellinopsis iodinea	CASIZ181313a	KY129056	KY128847	KY128641
Godiva quadricolor	CASIZ176385	HM162756	HM162680	HM162589
Himatina trophina	ZMMUOp532	MF523389	MF523460	MF523314
Janolus longidentatus	CASIZ176320	HM162749	HM162673	HM162582
Limenandra confusa	SRR3726703	KX889739	MK100977	-
Limenandra nodosa	CASIZ186792	JQ997081	JQ996886	JQ996992
Luisella babai	MNCN1505 53698	HQ616754	HQ616717	HQ616783
Marionia distincta	CASIZ173317	HM162725	HM162648	HM162557
Murmania antiqua	WS3455	KY129066	KY128857	KY128651
Murmania antiqua	ZMMUOp399	MF523390	MF523394	MF523315
Pacifia amica	ZMMUOp614	MG452633	-	MG452602
Pacifia goddardi	CASIZ182590	KY129063	KY128854	KY128648
Paracoryphella islandica	ZMMUOp534	MF523391	MF523398	MF523316
Paraflabellina ischitana	MNCN1505 53697	HQ616757	HQ616720	HQ616786
Phestilla lugubris	CASIZ177437	KY129075	KY128866	KY128660
Phestilla lugubris	ZFMK Wgele 501	MK091284	MK100983	-
Phestilla melanobrachia	CASIZ167974a	KY129076	KY128867	KY128661
Phestilla melanobrachia	CASIZ167974b	KY129077	KY128868	KY128662
Phestilla melanobrachia	CASIZ177299	KY129079	KY128870	KY128664
Phestilla melanobrachia	ZFMK Wgele 518	MK091287	MK100985	-
Phestilla melanobranchia	CASIZ177298	KY129078	KY128869	KY128663
Phestilla minor	PmiO2-Pc	DQ417302	DQ417255	-
Phestilla sibogae	CAS177489	KY128975	KY128767	-
Phestilla sp. 3	CASIZ177518	KY129080	KY128871	KY128665
Phestilla sp. A	CASIZ179523	KY129074	KY128865	KY128659
Phyllodesmium opalescens	CASIZ177311	HQ010484	HQ010518	HQ010449
Phyllodesmium parangatum	CASIZ177769	HQ010501	HQ010535	HQ010469
Phyllodesmium sp.	CASIZ177476	KY129082	KY128873	KY128666
Phyllodesmium sp.	CASIZ181302	KY129083	KY128874	KY128667
Pseudovermis paradoxus	ZMMUOp178-1	MK059477	MN850069	MN850053
Pseudovermis paradoxus	ZMMUOp178-2	MN850077	MN850070	MN850054
Rubramoena amoena	GNM9098	KY128904	KY128696	KY128491
Rubramoena rubescens	GNM9102	KY128916	KY128710	KY128503
Sakuraeolis enosimensis	CASIZ178876	HM162758	HM162682	HM162591
Samla bicolor	ZMMUOp68	MF523383	MF523436	MF523308
Samla macassarana	CASIZ181283	KY129059	KY128850	KY128644
Tenellia adspersa	CASIZ184191	KY129085	KY128876	KY128668
Tenellia adspersa	GNM9011	KY129084	KY128875	-
Tenellia cf. pustulata	CASIZ183930	KY128972	KY128764	KY128559
Tenellia cf. pustulata	CASIZ183933	KY128973	KY128765	KY128560
Tenellia cf. pustulata	WS3466	KY129094	KY128885	KY128677
Tenellia cf. pustulata	WS3467	KY129095	KY128886	KY128678
Tenellia cf. pustulata	WS3468	KY129096	KY128887	KY128679
Tenellia cf. pustulata	WS3469	KY129097	KY128888	KY128680
Tenellia cf. pustulata	WS3470	KY129098	KY128889	KY128681
Tenellia cf. pustulata	WS3471	KY129099	KY128890	KY128682
Tenellia cf. pustulata	WS3472	KY129100	KY128891	KY128683
Tenellia chaetopterana	WS8070	MF458314	MF458308	MF458310
Tenellia chaetopterana	WS8074	MF458313	MF458307	MF458311
Tenellia chaetopterana	WS8071	MF458312	MF458306	MF458309
Tenellia fulgens	CASIZ174484	KY128951	KY128746	KY128539
Tergiposacca longicerata	CASIZ177605	KY129086	KY128877	KY128669
Tergipes tergipes	CASIZ182699	KJ434077	KJ434064	KJ434095
Tergipes tergipes	CASIZ183940	KJ434078	KJ434065	KJ434096
Tergipes tergipes	CASIZ184192	KJ434079	KJ434097	KY128672
Tergipes tergipes	WS3463	KY129090	KY128881	KY128673
Tergipes tergipes	ZMMUOp662	KJ434079	KJ434066	KY128672
Trinchesia caerulea	ZMMUOp622	MG266024	MG266022	MG266025
Trinchesia caerulea	ZMMUOp646	MK587928	MK587930	-
Trinchesia caerulea	ZMMUOp648	MK587915	MK587931	MK587898
Trinchesia caerulea	ZMMUOp649	MK587916	MK587932	MK587899
Trinchesia cuanensis	GNM9054	MK587920	MK587935	MK587905
Trinchesia cuanensis	GNM9099	KY128911	KY128703	KY128498
Trinchesia cuanensis	ZMMUOp650	MK587922	MK587936	MK587906
Trinchesia diljuvia	ZMMUOp642	MK587917	MK587933	MK587903
Trinchesia diljuvia	ZMMUOp643	MK587918	MK587934	MK587904
Trinchesia lenkae	AC17-19	KY129093	KY128884	KY128676
Trinchesia lenkae	ZMMUOp619	MG242334	MG242333	MK587900
Trinchesia lenkae	ZMMUOp621	MG242338	MG242337	MK587902
Trinchesia morrowae	CASIZ185199	-	KY128717	KY128510
Trinchesia morrowae	ZMMUOp535	MK587923	MK587937	MK587907
Trinchesia morrowae	ZMMUOp651	MK587924	MK587938	MK587908
Trinchesia morrowae	ZMMUOp652	MK587925	MK587939	MK587909
Trinchesia ornata	CASIZ180344	KY128967	KY128758	KY128553
Trinchesia speciosa	CASIZ176913	KY128996	KY128788	KY128583
Tritonia challengeriana	CASIZ171177	HM162718	HM162643	HM162550
Tritonia nilsodhneri	CASIZ176219	HM162716	HM162641	HM162548
Tritonia pickensi	CASIZ175718	HM162717	HM162642	HM162549
Unidentia aliciae	ZMMUOp634	MK204486	MK204483	MK204489
Unidentia nihonrossija	ZMMUOp517	MF523385	MF523464	MF523310
Unidentia sandramillenae	ZMMUOp617	MG452632	MG452683	MG452601
Unidentia sp.	SRR3726696	KX889750	MK100996	-
Xenocratena suecica	GNM Gastr 9770-1	MN850079	MN850072	MN850055
Zelentia fulgens	CASIZ185194	KY128952	KY128747	KY128540
Zelentia nepunicea	ZMMUOp626	MH614984	MH614975	MH614995
Zelentia nepunicea	ZMMUOp627	MH614985	MH614976	MH614996
Zelentia ninel	ZMMUOp400	KY952179	MH614965	MH614979
Zelentia ninel	ZMMUOp401	KY952181	MH614966	MH614988
Zelentia pustulata	ZMMUOp512	KY952182	MH614968	MH614989
Zelentia pustulata	ZMMUOp536	KY952185	MH614969	MH614990
Zelentia pustulata	ZMMUOp543	KY952183	MH614970	MH614991
Zelentia pustulata	ZMMUOp544	KY952184	MH614971	MH614992
Zelentia pustulata	ZMMUOp623	MH614981	MH614972	-
Zelentia roginskae	ZMMUOp624	MH614982	MH614973	MH614993
Zelentia roginskae	ZMMUOp625	MH614983	MH614974	MH614994
Zelentia willowsi	ZMMUOp628	MH614986	MH614977	MH614997
Zelentia willowsi	ZMMUOp629	MH614987	MH614978	MH614998
Zeusia hyperborea	ZMMUOp557	KX758256	KX758251	KX758260
