# Supplementary material for: Nematocyst sequestration within the family Fionidae (Gastropoda: Nudibranchia) considering ecological properties and evolution
Source: Front Zool. 2022 Nov 16;19:29. doi: 10.1186/s12983-022-00474-9 (PMC9670572; doi:10.1186/s12983-022-00474-9)
Supplement: Supplementary file 3 — Additional file 3. Table S3. Comparison of NCs types found in nudibranch cnidophages with NCs found in the corresponding prey species. [file 12983_2022_474_MOESM3_ESM.xlsx]

## Sheet: Лист1
Nudibranch species	Nematocysts types found	Prey species	Nematocysts in prey species	References
Catriona columbiana	stenoteles	Tubularia sp.	Desmonemes, stenoteles, in several species isorhizas, "anisorhizas" and euryteles	Weill,1934; Itô & Inoue, 1962; Bouillon, 1985
Cuthona nana	microbasic euryteles	Hydractinia sp.	Desmonemes, microbasic euryteles	Weill,1934; Itô & Inoue, 1962; Bouillon, 1985
Cuthonella hiemalis	mastigophores, isorhizas (rare)	Campanulariidae (e.g., Obelia longissima)	Mastigophores, sometimes isorhizas (e.g., in Clytia)	Weill,1934; Itô & Inoue, 1962; Östman, 1979; 1983; Bouillon, 1985
Cuthonella concinna	mastigophores, euryteles (rare)	Sertulariidae (e.g., Hydrallmania falcata)	Mastigophores, isorhizas (in Abietinaria, Amphisbetia, Sertularella and Sertularia)	Weill,1934; Itô & Inoue, 1962; Bouillon, 1985
Diaphoreolis viridis	euryteles, mastigophores, isorhizas	Diphasia fallax	Probably, mastigophores and isorhizas like in other sertulariids	Weill,1934; Itô & Inoue, 1962; Bouillon, 1985
		Hydrallmania falcata	Probably, mastigophores and isorhizas like in other sertulariids	Weill,1934; Itô & Inoue, 1962; Bouillon, 1985
		Sertularia mirabilis	In other Sertularia species: isorhizas	Weill,1934; Bouillon, 1985
		Lafoea dumosa	In other Lafoeidae: mastigophores, macrobasic euryteles, pseudostenoteles	Bouillon & Jangoux, 1984; Bouillon, 1985
Eubranchus rupium	mastigophores, isorhizas (rare)	Obelia longissima	Mastigophores, in other Obelia species isorhizas (e.g., in Obelia geniculata, O. dichotoma)	Weill,1934; Itô & Inoue, 1962; Russell, 1970; Östman, 1979; 1982; 1983; Bouillon, 1985; Purcell & Mills, 1988
Eubranchus pallidus	mastigophores, isorhizas (rare)	Obelia spp.	Mastigophores, in several species isorhizas	Weill,1934; Itô & Inoue, 1962; Russell, 1970; Östman, 1979; 1982; 1983; Bouillon, 1985; Purcell & Mills, 1988
Eubranchus odhneri	mastigophores	Sertularioidea (e.g., Sertularella gigantea)	Mastigophores, isorhizas	Weill,1934; Itô & Inoue, 1962; Bouillon, 1985
Eubranchus malakhovi	mastigophores	Sertulariidae	Mastigophores, isorhizas	Weill,1934; Itô & Inoue, 1962; Bouillon, 1985
		Obelia spp.	Mastigophores, in several species isorhizas	Weill,1934; Itô & Inoue, 1962; Russell, 1970; Östman, 1979; 1982; 1983; Bouillon, 1985; Purcell & Mills, 1988
Tergipes tergipes	mastigophores, isorhizas (rare)	Obelia longissima	Mastigophores	Russell, 1970; Östman, 1982; 1983; Bouillon, 1985
		Laomedea flexuosa	Mastigophores, isorhizas	Weill, 1934; Itô & Inoue, 1962; Östman, 1983; Bouillon, 1985
Trinchesia ornata	mastigophores	Sertulariidae	Mastigophores, isorhizas	Weill,1934; Itô & Inoue, 1962; Bouillon, 1985
Zelentia pustulata	euryteles, mastigophores	Halecium sp.	Mastigophores, isorhizas, microbasic euryteles, pseudostenoteles	Weill,1934; Itô & Inoue, 1962; Bouillon, 1985; Gravier-Bonnet, 1987
References:
Bouillon, J. (1985). Essai de classification des hydropolypes-hydroméduses (Hydrozoa-Cnidaria). Indo-Malayan Zoology, 2, 29-243.
Gravier-Bonnet, N. (1987). Nematocysts as taxonomic discriminators in thecate hydroids. In J. Bouillon, F. Boero, F. Cicogna & P.F.S. Cornelius (Eds.), Modern trends in the Systematics, Ecology, and Evolution of Hydroids and Hydromedusae (pp. 43-55). Clarendon Press, Oxford
Itô, T., & Inoue, K. (1962). Systematic studies on the nematocysts of Cnidaria. I. Nematocysts of Gymnoblastea and Calyptoblastea. Memoires of the Ehime University IIB, 4, 445-460.
Östman, C. (1979). Two types of nematocysts in Campanulariidae (Cnidaria, Hydrozoa) studied by light and scanning electron microscopy. Zoologica Scripta, 8(1‐4), 5-12.
Östman, C. (1982). Nematocysts and taxonomy in Laomedea, Gonothyraea and Obelia (Hydrozoa, Campanulariidae). Zoologica Scripta, 11(4), 227-241.
Östman, C. (1983). Taxonomy of Scandinavian hydroids (Cnidaria, Campanulariidae): A study based on nematocyst morphology and isoenzymes (Doctoral dissertation, Acta Universitatis Upsaliensis).
Purcell, J.E., & Mills, C.E. (1988). The correlation between nematocyst types and diets in pelagic Hydrozoa. In D.A. Hessinger & H.M. Lenhoff (Eds.), The Biology of Nematocysts (pp. 463-485). Academic Press, Inc., San Diego, California
Russell, F.S. (1970). The Medusae of the British Isles. Vol. II. Pelagic Scyphozoa, with a supplement to the first volume on Hydromedusae. Cambridge University Press, Cambridge. 284 pp.
Weill, R. (1930). Essai d'une classification des nématocystes, des Cnidaires. Bulletin biologique de la France et de la Belgique, 64, 141-153.
Shostak, S. (1995, September 15). Distribution nematocysts in Hydrozoa. Hydrozoa Nematocysts. Retrieved July 19, 2022, from https://sites.pitt.edu/~sshostak/cnidocyst_database/hydr.html
