# Supplementary material for: Nematocyst sequestration within the family Fionidae (Gastropoda: Nudibranchia) considering ecological properties and evolution
Source: Front Zool. 2022 Nov 16;19:29. doi: 10.1186/s12983-022-00474-9 (PMC9670572; doi:10.1186/s12983-022-00474-9)
Supplement: Supplementary file 4 — Additional file 4. Table S4. Cnidosac features, buccal armature morphology and prey species of studied nudibranch species. [file 12983_2022_474_MOESM4_ESM.xlsx]

## Sheet: Лист1
Species	Catriona columbiana	Cuthona nana	Cuthonella hiemalis	Cuthonella concinna	Cuthonella osyoro	Diaphoreolis viridis	Eubranchus pallidus	Eubranchus rupium	Eubranchus odhneri	Eubranchus malakhovi	Tergipes tergipes	Trinchesia ornata	Zelentia pustulata
Cnidosac musculature	poorly developed	well-developed	well-developed	well-developed	well-developed	well-developed	well-developed	poorly developed	poorly developed	poorly developed	well-developed	well-developed	poorly developed
Cnidosac cell types	Cnidophages	cnidophages	Cnidophages, interstitial cells, cells with inclusions	Cnidophages, interstitial cells	unknown	cnidophages	cnidophages, interstitial cells	cnidophages, interstitial cells	cnidophages	cnidophages	cnidophages	cnidophages	cnidophages
Number of NCs	numerous	numerous	few	few	few	few	many	few	numerous	numerous	numerous	few	many
NC types	stenoteles	euryteles	mastigophores, isorhizas	mastigophores, euryteles	mastigophores	euryteles, mastigophores and isorhizas	mastigophores, isorhizas	mastigophores, isorhizas	mastigophores	mastigophores	mastigophores, isorhizas	mastigophores	mastigophores, eurytheles
Phagocytic membrane	not visible	not visible	present	present	present	present	present	present	present	present	present	not visible	not visible
NCs arragement	by cap to cell membrane	in circle around nucleus	irregularly	irregularly	irregularly	irregularly	irregularly in apical cell part, some oriented by cap to cell membrane	irregularly in apical cell part	irregularly	irregularly	irregularly	most in apical part of cell	form a compact layer adjacent to lumen
Lumen	small with few microvilli	small with few microvilli	small with few microvilli	small with few microvilli		small with microvilli and cilia	large	large	small with few microvilli	small with few microvilli	large with numerous NCs	small with microvilli and cilia	large
Cellule speciale	present	present	present	present	present	present	present	present	present	present	present	present	present
Cells with chitin in haemocoel	present	present	present	present	present	present	not found	not found	not found	not found	present	present	present
Cnidopore	simple	complex	simple	simple	simple	simple	simple, cnidopore area with interstitial cells	simple, cnidopore area with interstitial cells	simple	simple	simple	complex with degraded NCs-free cells	simple
Jaws	thin, poorly developed masticatory process with bristle-like denticles	large, well-developed masticatory processes with one row of blunt-tipped conical denticles	large jaw plates, well-developed masticatory processes with conical denticles	large jaw plates, well-developed masticatory processes with conical denticles	large jaw plates, well-developed masticatory processes with conical denticles	large plates, masticatory process poorly developed with blunt-tipped denticles	thin plates, masticatory process poorly developed with blunt-tipped conical denticles	thin plates, masticatory process poorly developed with blunt-tipped conical denticles	thin plates, masticatory process poorly developed with blunt-tipped conical denticles	thin plates, masticatory process poorly developed with blunt-tipped conical denticles	large, thin plates, masticatory process well-developed with blunt-tipped conical denticles	large plates, masticatory process poorly developed with blunt-tipped denticles	large, thick plates, well-developed masticatory process with sharpened conical denticles
Radula	uniserial, 2-3 large denticles, several smaller between central cusp and lateral denticles	uniserial, large protruding central cusp, smaller lateral denticles	uniserial, central cusp of same size than outer denticles	uniserial, central cusp longer than outer denticles	uniserial, central cusp longer than outer denticles	uniserial, teeth comb-shaped	triserial, central teeth denticulated, central cusp compressed by lateral denticles; lateral teeth triangle, plate-like	triserial, central teeth denticulated, central cusp compressed by lateral denticles; lateral teeth triangle, plate-like	triserial, central teeth denticulated, central cusp not compressed by lateral denticles; lateral teeth with broad base and triangle cusp, plate-like	triserial, central teeth denticulated, central cusp not compressed by lateral denticles; lateral teeth with broad base and triangle cusp, plate-like	Uniserial, large central cusp protrudes from tooth plane, small lateral denticles	uniserial, teeth comb-shaped	uniserial, narrow teeth with small conical central cusp and large lateral denticles
Prey species observed	Tubularia sp.	Hydractinia sp.	Campanulariidae (e.g., Obelia longissima)	Hydrallmania falcata	Sertulariidae, Campanulariidae	Diphasia fallax, Hydrallmania falcata, Sertularia mirabilis, Lafoea dumosa	not identified	Obelia longissima	Sertulariella gigantea	Sertulariidae	Obelia longissima, O. geniculata	Sertulariidae	Halecium sp.
Feeding mechanisms and/or preferred feeding site	biting off soft parts of polyps	consuming of whole polyp	piercing of perisarc and sucking soft tussies	piercing of perisarc and sucking soft tussies	not observed	attack polyps from above and grabbing soft tissues with radula	not identified	mechanical drilling	not identified	not identified	directly attacks polyp buds and tentacles	attack polyps from above and grabbing soft tissues with radula	cutting small branches
Prey species (literature data, McDonald, Nybakken, 1997)	Obelia, Sarsia, Tubularia	Hydractinia, Clytia johnstoni, Tubularia	Obelia, Clava, Coryne, Dynamena	Bougainvillia glorietta, Sertulariidae, Campanulariidae, Thiuaria, Tubularia indivisa	not observed	Abietinaria, Antennularia, Clytia, Dynamena, Eudendrium, Nemertesia, Sertulariella, Sertularia	Campanulariidae, Sertulariidae, Halecium, Hydractinia, Tubularia	Obelia longissima	Coryne	not identified	Campanulariidae	not identified	Halecium muricatum
